# Supplementary material for: Transcriptome Analysis of Intracellular Amastigotes of Clinical Leishmania infantum Lines from Therapeutic Failure Patients after Infection of Human Macrophages
Source: Microorganisms. 2022 Jun 27;10(7):1304. doi: 10.3390/microorganisms10071304 (PMC9324091; doi:10.3390/microorganisms10071304)
Supplement: Supplementary file 1 [file microorganisms-10-01304-s001.zip]

Archive with 1 entries (1 files):
- microorganisms-1752337-supplementary.pdf
